# Supplementary material for: Influence of COVID-19 on the 10-year carbon footprint of the Nagoya University Hospital and medical research centre
Source: Global Health. 2022 Nov 7;18:92. doi: 10.1186/s12992-022-00883-9 (PMC9640843; doi:10.1186/s12992-022-00883-9)
Supplement: Supplementary file 2 — Supplementary Material 2 [file 12992_2022_883_MOESM2_ESM.xlsx]

## Sheet: Additional_file_2
	Electricity (kWh)	Emission from electricty (tCO2e)	Gas (m3)	Emission from gas (tCO2e)	Clean water (m3)	Sewage (m3)	Emission of clean water (tCO2e)	Emission of sewage (tCO2e)	Solid waste (kg)	Scrap metal (kg)	Emission of all waste (tCO2e)	Emission of scrap metal (tCO2e)	Emission from pharmaceuticals and medical supplies	Emission from medical infectious waste (tCO2e)	Emission from medical noninfectious waste (tCO2e)	Scope 1 (tCO2e)	Scope 2 (tCO2e)	Scope 3 without waste (tCO2e)	Scope 3 with waste (tCO2e)	Carbon emission without waste (tCO2e)	Carbon emission with waste (tCO2e)	Average temperature (degree Celsius)	Year	Medical infectious waste (kg)	Medical noninfectious waste (kg)
2010/April	3319086	1569.93	174184	388.43	21923	38686	2.84999	11.335	NA	NA	NA	NA	2437.4	NA	NA	388.43	1569.93	2451.59	NA	4409.94	NA	13.3	2010	NA	NA
2010/May	3505977	1658.33	173363	386.599	21923	38686	2.84999	11.335	NA	NA	NA	NA	2437.4	NA	NA	386.599	1658.33	2451.59	NA	4496.51	NA	18.7	2010	NA	NA
2010/June	4007990	1895.78	175962	392.395	24667	42226	3.20664	12.3721	NA	NA	NA	NA	2437.4	NA	NA	392.395	1895.78	2452.98	NA	4741.15	NA	23.9	2010	NA	NA
2010/July	4584815	2168.62	227936	508.297	24667	42226	3.20664	12.3721	NA	NA	NA	NA	2437.4	NA	NA	508.297	2168.62	2452.98	NA	5129.89	NA	27.8	2010	NA	NA
2010/August	4710642	2228.13	221270	493.432	27538	46412	3.57987	13.5986	NA	NA	NA	NA	2437.4	NA	NA	493.432	2228.13	2454.58	NA	5176.15	NA	29.4	2010	NA	NA
2010/September	4193678	1983.61	174700	389.581	27538	46412	3.57987	13.5986	NA	NA	NA	NA	2437.4	NA	NA	389.581	1983.61	2454.58	NA	4827.77	NA	26.1	2010	NA	NA
2010/October	3656810	1729.67	142179	317.059	24429	41034	3.17577	12.023	NA	NA	NA	NA	2437.4	NA	NA	317.059	1729.67	2452.6	NA	4499.33	NA	19.4	2010	NA	NA
2010/November	3233853	1529.61	179985	401.367	24429	41034	3.17577	12.023	NA	NA	NA	NA	2437.4	NA	NA	401.367	1529.61	2452.6	NA	4383.58	NA	12.1	2010	NA	NA
2010/December	3415618	1615.59	198299	442.207	22365	35341	2.90739	10.3549	NA	NA	NA	NA	2437.4	NA	NA	442.207	1615.59	2450.66	NA	4508.46	NA	7.9	2010	NA	NA
2011/January	3582854	1694.69	315739	704.098	22365	35341	2.90739	10.3549	NA	NA	NA	NA	2437.4	NA	NA	704.098	1694.69	2450.66	NA	4849.45	NA	2.8	2010	NA	NA
2011/February	3181837	1505.01	244001	544.122	20869	31615	2.71297	9.26319	NA	NA	NA	NA	2437.4	NA	NA	544.122	1505.01	2449.38	NA	4498.51	NA	6.6	2010	NA	NA
2011/March	3420268	1617.79	254673	567.921	20869	31615	2.71297	9.26319	NA	NA	NA	NA	2437.4	NA	NA	567.921	1617.79	2449.38	NA	4635.08	NA	7.5	2010	NA	NA
2011/April	3198691	1656.92	146673	327.081	26292	36937	3.86492	11.155	NA	NA	NA	NA	2798.95	NA	NA	327.081	1656.92	2813.97	NA	4797.97	NA	13.3	2011	NA	NA
2011/May	3474463	1799.77	144946	323.23	26292	36937	3.86492	11.155	NA	NA	NA	NA	2798.95	NA	NA	323.23	1799.77	2813.97	NA	4936.97	NA	19	2011	NA	NA
2011/June	3892480	2016.3	141863	316.354	32253	39567	4.74119	11.9492	NA	NA	NA	NA	2798.95	NA	NA	316.354	2016.3	2815.64	NA	5148.3	NA	23.8	2011	NA	NA
2011/July	4315148	2235.25	189383	422.324	32253	39567	4.74119	11.9492	NA	NA	NA	NA	2798.95	NA	NA	422.324	2235.25	2815.64	NA	5473.21	NA	27.5	2011	NA	NA
2011/August	4425934	2292.63	218947	488.252	25959	39230	3.81597	11.8475	NA	NA	NA	NA	2798.95	NA	NA	488.252	2292.63	2814.61	NA	5595.5	NA	28.3	2011	NA	NA
2011/September	3889550	2014.79	177106	394.946	25959	39230	3.81597	11.8475	NA	NA	NA	NA	2798.95	NA	NA	394.946	2014.79	2814.61	NA	5224.35	NA	25.1	2011	NA	NA
2011/October	3483092	1804.24	121746	271.494	18887	35237	2.77632	10.6414	NA	NA	NA	NA	2798.95	NA	NA	271.494	1804.24	2812.37	NA	4888.1	NA	18.8	2011	NA	NA
2011/November	3277471	1697.73	145206	323.809	18887	35237	2.77632	10.6414	NA	NA	NA	NA	2798.95	NA	NA	323.809	1697.73	2812.37	NA	4833.91	NA	13.9	2011	NA	NA
2011/December	3344174	1732.28	188671	420.736	20368	33532	2.9941	10.1267	NA	NA	NA	NA	2798.95	NA	NA	420.736	1732.28	2812.07	NA	4965.09	NA	6.7	2011	NA	NA
2012/January	3384552	1753.2	282896	630.858	20368	33532	2.9941	10.1267	NA	NA	NA	NA	2798.95	NA	NA	630.858	1753.2	2812.07	NA	5196.13	NA	4.2	2011	NA	NA
2012/February	3293132	1705.84	262389	585.127	20869	31615	3.06774	9.54773	NA	NA	NA	NA	2798.95	NA	NA	585.127	1705.84	2811.57	NA	5102.54	NA	4.1	2011	NA	NA
2012/March	3395906	1759.08	206022	459.429	20869	31615	3.06774	9.54773	NA	NA	NA	NA	2798.95	NA	NA	459.429	1759.08	2811.57	NA	5030.07	NA	8.3	2011	NA	NA
2012/April	3254705	1679.43	143156	319.238	21467	31759	3.13418	9.11469	NA	NA	NA	NA	3018.22	NA	NA	319.238	1679.43	3030.46	NA	5029.13	NA	14.2	2012	NA	NA
2012/May	3508106	1810.18	156681	349.399	21467	31759	3.13418	9.11469	NA	NA	NA	NA	3018.22	NA	NA	349.399	1810.18	3030.46	NA	5190.05	NA	19.2	2012	NA	NA
2012/June	3622300	1869.11	173094	386	25248	35137	3.68614	10.0843	NA	NA	NA	NA	3018.22	NA	NA	386	1869.11	3031.99	NA	5287.09	NA	22.3	2012	NA	NA
2012/July	4322145	2230.23	182922	407.916	25248	35137	3.68614	10.0843	NA	NA	NA	NA	3018.22	NA	NA	407.916	2230.23	3031.99	NA	5670.13	NA	26.9	2012	NA	NA
2012/August	4475672	2309.45	205512	458.292	27584	38729	4.02726	11.1152	NA	NA	NA	NA	3018.22	NA	NA	458.292	2309.45	3033.36	NA	5801.1	NA	28.4	2012	NA	NA
2012/September	4012009	2070.2	165183	368.358	27584	38729	4.02726	11.1152	NA	NA	NA	NA	3018.22	NA	NA	368.358	2070.2	3033.36	NA	5471.91	NA	25.8	2012	NA	NA
2012/October	3599044	1857.11	138785	309.491	20949	31711	3.05855	9.10106	NA	NA	NA	NA	3018.22	NA	NA	309.491	1857.11	3030.38	NA	5196.97	NA	19	2012	NA	NA
2012/November	3237797	1670.7	136046	303.383	20949	31711	3.05855	9.10106	NA	NA	NA	NA	3018.22	NA	NA	303.383	1670.7	3030.38	NA	5004.46	NA	11.3	2012	NA	NA
2012/December	3421051	1765.26	191218	426.416	19331	28453	2.82233	8.16587	NA	NA	NA	NA	3018.22	NA	NA	426.416	1765.26	3029.2	NA	5220.88	NA	5.3	2012	NA	NA
2013/January	3433026	1771.44	283356	631.884	19331	28453	2.82233	8.16587	NA	NA	NA	NA	3018.22	NA	NA	631.884	1771.44	3029.2	NA	5432.53	NA	4	2012	NA	NA
2013/February	3155967	1628.48	229734	512.307	19312	26759	2.81955	7.67983	NA	NA	NA	NA	3018.22	NA	NA	512.307	1628.48	3028.71	NA	5169.5	NA	4.6	2012	NA	NA
2013/March	3298761	1702.16	184243	410.862	19312	26759	2.81955	7.67983	NA	NA	NA	NA	3018.22	NA	NA	410.862	1702.16	3028.71	NA	5141.74	NA	10.5	2012	NA	NA
2013/April	3196791	1639.95	132004	294.369	19409	27737	2.77549	8.51511	NA	NA	NA	NA	3307.55	NA	NA	294.369	1639.95	3318.84	NA	5253.17	NA	13.8	2013	NA	NA
2013/May	3584347	1838.77	154653	344.876	19409	27737	2.77549	8.51511	NA	NA	NA	NA	3307.55	NA	NA	344.876	1838.77	3318.84	NA	5502.49	NA	19.4	2013	NA	NA
2013/June	3856689	1978.48	153291	341.839	23696	34536	3.38853	10.6026	NA	NA	NA	NA	3307.55	NA	NA	341.839	1978.48	3321.54	NA	5641.86	NA	23.6	2013	NA	NA
2013/July	4434938	2275.12	212195	473.195	23696	34536	3.38853	10.6026	NA	NA	NA	NA	3307.55	NA	NA	473.195	2275.12	3321.54	NA	6069.86	NA	28.1	2013	NA	NA
2013/August	4548156	2333.2	206506	460.508	25840	39725	3.69512	12.1954	NA	NA	NA	NA	3307.55	NA	NA	460.508	2333.2	3323.44	NA	6117.16	NA	29.3	2013	NA	NA
2013/September	3988958	2046.34	162615	362.631	25840	39725	3.69512	12.1954	NA	NA	NA	NA	3307.55	NA	NA	362.631	2046.34	3323.44	NA	5732.41	NA	24.9	2013	NA	NA
2013/October	3812599	1955.86	142292	317.311	19198	32328	2.74524	9.9247	NA	NA	NA	NA	3307.55	NA	NA	317.311	1955.86	3320.22	NA	5593.4	NA	20.2	2013	NA	NA
2013/November	3271000	1678.02	132631	295.767	19198	32328	2.74524	9.9247	NA	NA	NA	NA	3307.55	NA	NA	295.767	1678.02	3320.22	NA	5294.01	NA	11.5	2013	NA	NA
2013/December	3400367	1744.39	182142	406.177	17585	29410	2.51465	9.02887	NA	NA	NA	NA	3307.55	NA	NA	406.177	1744.39	3319.1	NA	5469.66	NA	6.4	2013	NA	NA
2014/January	3468407	1779.29	275994	615.467	17585	29410	2.51465	9.02887	NA	NA	NA	NA	3307.55	NA	NA	615.467	1779.29	3319.1	NA	5713.86	NA	4.6	2013	NA	NA
2014/February	3196247	1639.67	230253	513.464	18011	29481	2.5755	9.05067	NA	NA	NA	NA	3307.55	NA	NA	513.464	1639.67	3319.18	NA	5472.32	NA	5.3	2013	NA	NA
2014/March	3397464	1742.9	193239	430.923	18011	29481	2.5755	9.05067	NA	NA	NA	NA	3307.55	NA	NA	430.923	1742.9	3319.18	NA	5493	NA	9.3	2013	NA	NA
2014/April	3276806	1628.57	148192	330.468	17564	28723	2.44133	8.35825	48156	600	39.5553	0.00732	3528.61	95.8264	27.1065	330.468	1628.57	3539.4	3701.9	5498.45	5660.94	14.6	2014	37579	10630
2014/May	3602673	1790.53	134662	300.296	17564	28723	2.44133	8.35825	47072	520	38.6649	0.006344	3528.61	88.6584	27.336	300.296	1790.53	3539.4	3694.07	5630.23	5784.9	19.5	2014	34768	10720
2014/June	3924366	1950.41	144044	321.218	23583	35585	3.27804	10.3551	46914	620	38.5352	0.007564	3528.61	89.1812	28.5855	321.218	1950.41	3542.24	3698.55	5813.87	5970.18	24	2014	34973	11210
2014/July	4412439	2192.98	204440	455.901	23583	35585	3.27804	10.3551	48248	670	39.6309	0.008174	3528.61	92.2922	31.11	455.901	2192.98	3542.24	3705.28	6191.12	6354.16	27.4	2014	36193	12200
2014/August	4462698	2217.96	192309	428.849	24710	36992	3.43462	10.7645	45145	520	37.0821	0.006344	3528.61	100.577	29.172	428.849	2217.96	3542.8	3709.64	6189.61	6356.45	27.1	2014	39442	11440
2014/September	3925817	1951.13	156276	348.495	24710	36992	3.43462	10.7645	44641	530	36.6681	0.006466	3528.61	94.4571	29.988	348.495	1951.13	3542.8	3703.92	5842.43	6003.55	23.4	2014	37042	11760
2014/October	3783931	1880.61	127842	285.088	17326	29668	2.40831	8.63324	47038	660	38.637	0.008052	3528.61	103.836	34.1955	285.088	1880.61	3539.65	3716.32	5705.35	5882.02	18.9	2014	40720	13410
2014/November	3304204	1642.19	123333	275.033	17326	29668	2.40831	8.63324	44512	530	36.5622	0.006466	3528.61	100.003	30.498	275.033	1642.19	3539.65	3706.72	5456.87	5623.94	13.2	2014	39217	11960
2014/December	3547696	1763.2	198802	443.328	17293	28728	2.40373	8.35985	48618	620	39.9348	0.007564	3528.61	111.738	29.478	443.328	1763.2	3539.37	3720.53	5745.9	5927.06	5.4	2014	43819	11560
2015/January	3552414	1765.55	254151	566.757	17293	28728	2.40373	8.35985	41409	460	34.0134	0.005612	3528.61	99.677	30.804	566.757	1765.55	3539.37	3703.87	5871.68	6036.18	4.9	2014	39089	12080
2015/February	3225459	1603.05	212831	474.613	18239	28777	2.53522	8.37396	40974	530	33.656	0.006466	3528.61	94.5132	25.398	474.613	1603.05	3539.51	3693.09	5617.18	5770.75	5.7	2014	37064	9960
2015/March	3510864	1744.9	192377	429.001	18239	28777	2.53522	8.37396	51448	510	42.2594	0.006222	3528.61	103.247	35.241	429.001	1744.9	3539.51	3720.27	5713.41	5894.17	9.7	2014	40489	13820
2015/April	3419600	1661.93	131511	293.27	19184	29614	2.58984	7.99569	47333	760	38.8793	0.009272	3592.69	101.462	30.1665	293.27	1661.93	3603.27	3773.79	5558.47	5728.99	15.2	2015	39789	11830
2015/May	3724600	1810.16	123434	275.258	19184	29614	2.58984	7.99569	42010	480	34.507	0.005856	3592.69	97.9838	24.684	275.258	1810.16	3603.27	3760.45	5688.69	5845.87	21.3	2015	38425	9680
2015/June	3877736	1884.58	132595	295.687	23140	35142	3.1239	9.48821	46034	510	37.8123	0.006222	3592.69	105.351	32.436	295.687	1884.58	3605.3	3780.9	5785.57	5961.17	22.3	2015	41314	12720
2015/July	4430220	2153.09	180337	402.152	23140	35142	3.1239	9.48821	47653	650	39.1422	0.00793	3592.69	111.259	32.844	402.152	2153.09	3605.3	3788.55	6160.54	6343.79	26.5	2015	43631	12880
2015/August	4541806	2207.32	180123	401.674	25555	38295	3.44992	10.3397	47064	690	38.6584	0.008418	3592.69	111.139	30.039	401.674	2207.32	3606.48	3786.32	6215.47	6395.31	28.1	2015	43584	11780
2015/September	3855600	1873.82	139459	310.994	25555	38295	3.44992	10.3397	44592	560	36.6279	0.006832	3592.69	110.573	28.101	310.994	1873.82	3606.48	3781.79	5791.29	5966.6	23.1	2015	43362	11020
2015/October	3600549	1749.87	111669	249.022	19130	31448	2.58248	8.49082	45723	490	37.5569	0.005978	3592.69	107.536	28.6875	249.022	1749.87	3603.76	3777.55	5602.65	5776.44	18.4	2015	42171	11250
2015/November	3376511	1640.98	121643	271.264	19130	31448	2.58248	8.49082	43253	520	35.528	0.006344	3592.69	100.378	27.183	271.264	1640.98	3603.76	3766.86	5516.01	5679.1	14.3	2015	39364	10660
2015/December	3431433	1667.68	180309	402.089	17283	28296	2.33314	7.63978	47473	660	38.9943	0.008052	3592.69	113.411	31.926	402.089	1667.68	3602.66	3787	5672.43	5856.77	9.3	2015	44475	12520
2016/January	3492880	1697.54	229566	511.932	17283	28296	2.33314	7.63978	40336	500	33.132	0.0061	3592.69	102.398	26.0865	511.932	1697.54	3602.66	3764.28	5812.13	5973.75	5.8	2015	40156	10230
2016/February	3364186	1634.99	197005	439.321	20610	31796	2.78235	8.58479	43475	480	35.7104	0.005856	3592.69	100.008	29.2154	439.321	1634.99	3604.05	3768.99	5678.37	5843.31	6.5	2015	39219	11457
2016/March	3471310	1687.06	201602	449.572	20610	31796	2.78235	8.58479	49146	600	40.3685	0.00732	3592.69	112.71	29.2154	449.572	1687.06	3604.05	3786.36	5740.68	5922.98	10.5	2015	44200	11457
2016/April	3364186	1631.63	126314	281.68	19753	31149	2.70616	9.407	46501	500	38.1959	0.0061	3604.8	109.431	26.418	281.68	1631.63	3616.92	3790.97	5530.23	5704.28	15.9	2016	42914	10360
2016/May	3679578	1784.6	162880	363.222	19753	31149	2.70616	9.407	42728	490	35.0968	0.005978	3604.8	92.4043	25.908	363.222	1784.6	3616.92	3770.33	5764.73	5918.15	20.6	2016	36237	10160
2016/June	3920654	1901.52	171528	382.507	22319	34442	3.05763	10.4013	45887	560	37.6916	0.006832	3604.8	105.078	27.795	382.507	1901.52	3618.26	3788.83	5902.29	6072.86	22.9	2016	41207	10900
2016/July	4399724	2133.87	171695	382.88	22319	34442	3.05763	10.4013	46129	490	37.8904	0.005978	3604.8	108.171	25.9845	382.88	2133.87	3618.26	3790.31	6135.01	6307.06	27	2016	42420	10190
2016/August	4548357	2205.95	228210	508.908	25910	38650	3.5496	11.6721	48378	630	39.7377	0.007686	3604.8	113.195	30.6255	508.908	2205.95	3620.02	3803.59	6334.89	6518.45	28.6	2016	44390	12010
2016/September	4104089	1990.48	177881	396.675	25910	38650	3.5496	11.6721	46596	480	38.274	0.005856	3604.8	104.933	27.6675	396.675	1990.48	3620.02	3790.9	6007.18	6178.06	25.2	2016	41150	10850
2016/October	3738669	1813.25	126189	281.401	20512	33874	2.81008	10.2299	44659	500	36.6829	0.0061	3604.8	104.04	27.2595	281.401	1813.25	3617.84	3785.83	5712.5	5880.49	19.7	2016	40800	10690
2016/November	3320139	1610.27	143227	319.396	20512	33874	2.81008	10.2299	44294	570	36.3831	0.006954	3604.8	104.295	27.438	319.396	1610.27	3617.84	3785.97	5547.51	5715.63	12.6	2016	40900	10760
2016/December	3477654	1686.66	164407	366.628	17440	28628	2.38921	8.6455	47086	460	38.6764	0.005612	3604.8	109.905	27.2595	366.628	1686.66	3615.84	3791.68	5669.13	5844.97	8.1	2016	43100	10690
2017/January	3530582	1712.33	243563	543.145	17440	28628	2.38921	8.6455	44636	430	36.664	0.005246	3604.8	96.4155	24.327	543.145	1712.33	3615.84	3773.25	5871.32	6028.73	4.8	2016	37810	9540
2017/February	3243466	1573.08	230072	513.061	17819	28453	2.44113	8.59266	45959	430	37.7507	0.005246	3604.8	102.969	26.1375	513.061	1573.08	3615.84	3782.7	5701.98	5868.84	5.2	2016	40380	10250
2017/March	3480736	1688.16	199211	444.241	17819	28453	2.44113	8.59266	52132	560	42.8212	0.006832	3604.8	111.384	29.172	444.241	1688.16	3615.84	3799.22	5748.23	5931.62	8.4	2016	43680	11440
2017/April	3303318	1572.38	132740	296.01	18823	29929	2.5411	8.73912	46402	440	38.1146	0.005368	3637.42	103.454	24.1485	296.01	1572.38	3648.7	3814.43	5517.09	5682.82	14.7	2017	40570	9470
2017/May	3755743	1787.73	131770	293.847	18823	29929	2.5411	8.73912	45627	550	37.478	0.00671	3637.42	107.686	23.4345	293.847	1787.73	3648.7	3817.31	5730.28	5898.89	20.5	2017	42230	9190
2017/June	3917264	1864.62	126234	281.502	22796	34361	3.07746	10.0333	47555	460	39.0617	0.005612	3637.42	109.829	26.3925	281.502	1864.62	3650.53	3825.82	5796.65	5971.94	22.4	2017	43070	10350
2017/July	4568151	2174.44	193720	431.996	22796	34361	3.07746	10.0333	48789	680	40.0753	0.008296	3637.42	105.698	26.4945	431.996	2174.44	3650.53	3822.81	6256.97	6429.25	28.1	2017	41450	10390
2017/August	4630994	2204.35	230963	515.047	24267	38533	3.27598	11.2515	47332	580	38.8785	0.007076	3637.42	108.63	26.469	515.047	2204.35	3651.95	3825.94	6371.35	6545.34	28.1	2017	42600	10380
2017/September	4016123	1911.67	137175	305.9	24267	38533	3.27598	11.2515	43932	470	36.0857	0.005734	3637.42	103.352	23.6385	305.9	1911.67	3651.95	3815.03	5869.53	6032.61	23.6	2017	40530	9270
2017/October	3775700	1797.23	116582	259.978	18426	30997	2.48751	9.05112	46241	580	37.9824	0.007076	3637.42	102.995	27.336	259.978	1797.23	3648.96	3817.28	5706.17	5874.49	17.9	2017	40390	10720
2017/November	3460054	1646.99	130796	291.675	18426	30997	2.48751	9.05112	44352	460	36.4307	0.005612	3637.42	104.831	25.602	291.675	1646.99	3648.96	3815.83	5587.62	5754.49	11.5	2017	41110	10040
2017/December	3760003	1789.76	196406	437.985	18945	30116	2.55757	8.79387	47254	500	38.8144	0.0061	3637.42	112.073	27.3615	437.985	1789.76	3648.77	3827.03	5876.52	6054.78	5.7	2017	43950	10730
2018/January	3861219	1837.94	276522	616.644	18945	30116	2.55757	8.79387	40645	580	33.3858	0.007076	3637.42	89.556	24.1995	616.644	1837.94	3648.77	3795.92	6103.36	6250.51	3.8	2017	35120	9490
2018/February	3510154	1670.83	247959	552.949	19315	31630	2.60752	9.23596	41798	460	34.3329	0.005612	3637.42	98.532	23.154	552.949	1670.83	3649.27	3805.29	5873.05	6029.07	4.7	2017	38640	9080
2018/March	3715794	1768.72	174712	389.608	19315	31630	2.60752	9.23596	51827	540	42.5707	0.006588	3637.42	113.144	27.744	389.608	1768.72	3649.27	3832.73	5807.59	5991.06	11.2	2017	44370	10880
2018/April	3596126	1647.03	139054	310.09	20050	32674	2.64653	9.63883	46937	530	38.5541	0.006466	3743.86	106.284	25.041	310.09	1647.03	3756.15	3926.03	5713.26	5883.15	16.5	2018	41680	9820
2018/May	3883423	1778.61	178903	398.954	20050	32674	2.64653	9.63883	46664	410	38.3298	0.005002	3743.86	102.408	30.1665	398.954	1778.61	3756.15	3927.05	5933.71	6104.62	19.8	2018	40160	11830
2018/June	4111883	1883.24	162435	362.23	24970	38376	3.29597	11.3209	48003	480	39.4297	0.005856	3743.86	110.007	27.0555	362.23	1883.24	3758.48	3934.97	6003.95	6180.45	23.4	2018	43140	10610
2018/July	4883598	2236.69	222411	495.977	24970	38376	3.29597	11.3209	47881	540	39.3295	0.006588	3743.86	112.684	31.1865	495.977	2236.69	3758.48	3941.68	6491.14	6674.35	29.3	2018	44190	12230
2018/August	4883561	2236.67	227197	506.649	27514	42849	3.63185	12.6405	48775	550	40.0638	0.00671	3743.86	119.57	28.305	506.649	2236.67	3760.13	3948.08	6503.45	6691.4	29.7	2018	46890	11100
2018/September	4124825	1889.17	152097	339.176	27514	42849	3.63185	12.6405	46560	460	38.2444	0.005612	3743.86	107.635	27.591	339.176	1889.17	3760.13	3933.61	5988.48	6161.95	23.6	2018	42210	10820
2018/October	3857515	1766.74	115306	257.132	22123	34527	2.92017	10.1855	51442	440	42.2545	0.005368	3743.86	118.06	28.203	257.132	1766.74	3756.97	3945.49	5780.84	5969.36	18.9	2018	46298	11060
2018/November	3559983	1630.47	125556	279.99	22123	34527	2.92017	10.1855	46281	530	38.0152	0.006466	3743.86	117.045	27.6165	279.99	1630.47	3756.97	3939.65	5667.43	5850.11	13.8	2018	45900	10830
2018/December	3710356	1699.34	171430	382.289	21042	31740	2.77754	9.36315	49003	440	40.2511	0.005368	3743.86	113.45	28.0245	382.289	1699.34	3756	3937.73	5837.63	6019.36	8.1	2018	44490	10990
2019/January	3766402	1725.01	258065	575.485	21042	31740	2.77754	9.36315	44316	530	36.4012	0.006466	3743.86	107.763	26.0355	575.485	1725.01	3756	3926.21	6056.5	6226.7	5.1	2018	42260	10210
2019/February	3389580	1552.43	208120	464.108	22454	33108	2.96386	9.76686	44852	440	36.8414	0.005368	3743.86	107.278	26.01	464.108	1552.43	3756.59	3926.73	5773.13	5943.26	7.2	2018	42070	10200
2019/March	3650939	1672.13	174814	389.835	22454	33108	2.96386	9.76686	50185	370	41.222	0.004514	3743.86	117.835	27.489	389.835	1672.13	3756.59	3943.14	5818.56	6005.11	10.1	2018	46210	10780
2019/April	3564732	1536.4	140922	314.256	21291	32250	2.70389	9.25575	47312	480	38.8621	0.005856	4019.37	116.28	25.4235	314.256	1536.4	4031.33	4211.9	5881.98	6062.56	14.1	2019	45600	9970
2019/May	3836150	1653.38	131163	292.493	21291	32250	2.70389	9.25575	43392	440	35.6422	0.005368	4019.37	106.871	21.981	292.493	1653.38	4031.33	4195.83	5977.2	6141.7	20.4	2019	41910	8620
2019/June	4151452	1789.28	112346	250.532	27745	39306	3.52361	11.2807	44751	430	36.7585	0.005246	4019.37	107.814	23.6385	250.532	1789.28	4034.17	4202.39	6073.98	6242.2	23.1	2019	42280	9270
2019/July	4615913	1989.46	181657	405.095	27745	39306	3.52361	11.2807	49455	480	40.6223	0.005856	4019.37	119.927	25.3725	405.095	1989.46	4034.17	4220.1	6428.73	6614.65	25.9	2019	47030	9950
2019/August	4811112	2073.59	208532	465.026	31786	42578	4.03676	12.2197	47872	510	39.3221	0.006222	4019.37	123.012	24.3525	465.026	2073.59	4035.63	4222.32	6574.24	6760.93	28.9	2019	48240	9550
2019/September	4296061	1851.6	167708	373.989	31786	42578	4.03676	12.2197	43915	400	36.0718	0.00488	4019.37	109.778	22.644	373.989	1851.6	4035.63	4204.12	6261.22	6429.72	26.7	2019	43050	8880
2019/October	3967745	1710.1	124801	278.306	24557	32109	3.11874	9.21514	47662	480	39.1496	0.005856	4019.37	114.317	23.7405	278.306	1710.1	4031.7	4208.92	6020.11	6197.32	20.3	2019	44830	9310
2019/November	3520468	1517.32	115952	258.573	24557	32109	3.11874	9.21514	45127	480	37.0673	0.005856	4019.37	114.623	20.6805	258.573	1517.32	4031.7	4204.08	5807.6	5979.97	13.4	2019	44950	8110
2019/December	3667579	1580.73	162226	361.764	21452	29782	2.7244	8.54729	48134	410	39.5373	0.005002	4019.37	121.201	26.622	361.764	1580.73	4030.64	4218.01	5973.13	6160.5	8.8	2019	47530	10440
2020/January	3684653	1588.09	208695	465.39	21452	29782	2.7244	8.54729	41576	440	34.1505	0.005368	4019.37	107.788	23.3325	465.39	1588.09	4030.64	4195.92	6084.12	6249.39	7.6	2019	42270	9150
2020/February	3498681	1507.93	191692	427.473	19815	28248	2.5165	8.10718	42767	320	35.1288	0.003904	4019.37	107.993	23.2305	427.473	1507.93	4029.99	4196.35	5965.4	6131.75	7.1	2019	42350	9110
2020/March	3663754	1579.08	192425	429.108	19815	28248	2.5165	8.10718	48319	335	39.6892	0.004087	4019.37	117.224	25.959	429.108	1579.08	4029.99	4212.87	6038.18	6221.05	10.7	2019	45970	10180
2020/April	3466978	1407.59	135514	302.196	18193	28655	2.21949	7.79416	43109	410	35.4097	0.005002	3940.52	151.164	22.0065	302.196	1407.59	3950.53	4159.11	5660.32	5868.9	13.4	2020	59280	8630
2020/May	3843365	1560.41	123166	274.66	18193	28655	2.21949	7.79416	37693	270	30.961	0.003294	3940.52	150.731	18.054	274.66	1560.41	3950.53	4150.28	5785.6	5985.34	20.6	2020	59110	7080
2020/June	4148280	1684.2	166554	371.415	23871	33654	2.9122	9.15389	42347	230	34.7838	0.002806	3940.52	147.569	22.1595	371.415	1684.2	3952.58	4157.1	6008.2	6212.71	24.6	2020	57870	8690
2020/July	4533204	1840.48	154747	345.086	23871	33654	2.9122	9.15389	44568	450	36.6082	0.00549	3940.52	147.339	26.8515	345.086	1840.48	3952.58	4163.39	6138.15	6348.95	25.4	2020	57780	10530
2020/August	4939190	2005.31	216584	482.982	26383	36909	3.21873	10.0391	42392	330	34.8208	0.004026	3940.52	148.639	22.4655	482.982	2005.31	3953.77	4159.7	6442.07	6648	30.3	2020	58290	8810
2020/September	4379350	1778.02	160797	358.577	26383	36909	3.21873	10.0391	42366	360	34.7994	0.004392	3940.52	151.138	23.5875	358.577	1778.02	3953.77	4163.3	6090.37	6299.9	25.4	2020	59270	9250
2020/October	3837383	1557.98	104015	231.953	19102	29987	2.33044	8.15633	45335	500	37.2382	0.0061	3940.52	141.219	27.5145	231.953	1557.98	3951	4156.98	5740.93	5946.91	18	2020	55380	10790
2020/November	3530745	1433.48	113380	252.837	19102	29987	2.33044	8.15633	39485	390	32.433	0.004758	3940.52	147.671	24.3525	252.837	1433.48	3951	4155.46	5637.32	5841.78	14	2020	57910	9550
2020/December	3743508	1519.86	178876	398.893	18049	26830	2.20198	7.29776	44415	460	36.4825	0.005612	3940.52	138.567	31.977	398.893	1519.86	3950.01	4157.05	5868.77	6075.8	7.4	2020	54340	12540
2021/January	3826707	1553.64	258203	575.793	18049	26830	2.20198	7.29776	40452	380	33.2273	0.004636	3940.52	132.881	24.429	575.793	1553.64	3950.01	4140.56	6079.45	6269.99	5	2020	52110	9580
2021/February	3385049	1374.33	212632	474.169	19640	28259	2.39602	7.68645	38942	410	31.987	0.005002	3940.52	154.377	24.123	474.169	1374.33	3950.6	4161.09	5799.1	6009.59	7.5	2020	60540	9460
2021/March	3669500	1489.82	180301	402.071	19640	28259	2.39602	7.68645	48387	420	39.7451	0.005124	3940.52	126.786	29.427	402.071	1489.82	3950.6	4146.56	5842.49	6038.45	12	2020	49720	11540
